# Supplementary material for: Formation of Polycyclic Aromatic Hydrocarbons on Grilled Pork Neck Loins as Affected by Different Marinades and Grill Types
Source: Foods. 2025 May 9;14(10):1673. doi: 10.3390/foods14101673 (PMC12111158; doi:10.3390/foods14101673)
Supplement: Supplementary file 1 [file foods-14-01673-s001.zip]

Archive with 1 entries (1 files):
- foods-3607508-supplementary.pdf
